# Supplementary material for: Molecular Classification and Interpretation of Amyotrophic Lateral Sclerosis Using Deep Convolution Neural Networks and Shapley Values
Source: Genes (Basel). 2021 Oct 30;12(11):1754. doi: 10.3390/genes12111754 (PMC8626003; doi:10.3390/genes12111754)
Supplement: Supplementary file 1 [file genes-12-01754-s001.zip]

Archive with 1 entries (1 files):
- genes-1417348-supplementary.xlsx
